# Supplementary material for: Aronia melanocarpa Extract Fermented by Lactobacillus plantarum EJ2014 Modulates Immune Response in Mice
Source: Antioxidants (Basel). 2021 Aug 11;10(8):1276. doi: 10.3390/antiox10081276 (PMC8389331; doi:10.3390/antiox10081276)
Supplement: Supplementary file 1 [file antioxidants-10-01276-s001.zip]

Archive with 1 entries (1 files):
- antioxidants-1323942-supplementary.pdf
